# Supplementary material for: Preparation of Volborthite by a Facile Synthetic Chemical Solvent Extraction Method
Source: Nanomaterials (Basel). 2023 Jun 29;13(13):1977. doi: 10.3390/nano13131977 (PMC10343262; doi:10.3390/nano13131977)
Supplement: Supplementary file 1 [file nanomaterials-13-01977-s001.zip]

Archive with 1 entries (1 files):
- nanomaterials-2435236-supplementary.pdf
